# Supplementary material for: Magnetophoresis in Centrifugal Microfluidics at Continuous Rotation for Nucleic Acid Extraction
Source: Micromachines (Basel). 2022 Nov 29;13(12):2112. doi: 10.3390/mi13122112 (PMC9787563; doi:10.3390/mi13122112)
Supplement: Supplementary file 1 [file micromachines-13-02112-s001.zip]

Archive with 1 entries (1 files):
- micromachines-2000805-supplementary.pdf
